# Supplementary material for: Comprehensive Analysis of Metabolites in Brews Prepared from Naturally and Technologically Treated Coffee Beans
Source: Antioxidants (Basel). 2022 Dec 30;12(1):95. doi: 10.3390/antiox12010095 (PMC9855040; doi:10.3390/antiox12010095)
Supplement: Supplementary file 1 [file antioxidants-12-00095-s001.zip]

Archive with 2 entries (2 files):
- Supplementary Figures.pdf
- Supplem_Tables.pdf
